# Supplementary material for: Emodin-8-O-Glucoside—Isolation and the Screening of the Anticancer Potential against the Nervous System Tumors
Source: Molecules. 2023 Oct 31;28(21):7366. doi: 10.3390/molecules28217366 (PMC10650745; doi:10.3390/molecules28217366)
Supplement: Supplementary file 1 [file molecules-28-07366-s001.zip]

Archive with 1 entries (1 files):
- molecules-2643727-supplementary.pdf
